# Supplementary material for: Gamma-Ray-Induced Amino Acid Formation during Aqueous Alteration in Small Bodies: The Effects of Compositions of Starting Solutions
Source: Life (Basel). 2024 Jan 9;14(1):103. doi: 10.3390/life14010103 (PMC10817335; doi:10.3390/life14010103)
Supplement: Supplementary file 1 [file life-14-00103-s001.zip]

Archive with 1 entries (1 files):
- life-2700040-supplementary.xlsx
