# Supplementary material for: Gamma-Ray-Induced Amino Acid Formation during Aqueous Alteration in Small Bodies: The Effects of Compositions of Starting Solutions
Source: Life (Basel). 2024 Jan 9;14(1):103. doi: 10.3390/life14010103 (PMC10817335; doi:10.3390/life14010103)
Supplement: Supplementary file 1 [file life-14-00103-s001.zip › life-2700040-supplementary.xlsx]

## Sheet: TableS1
Table S1. Yields of amino acids (μM) by gamma-ray irradiation and heating experiments.
						Gly	Ala	β-Ala	Ser	α-ABA	β-AIB	γ-ABA	Thr	Asp	Val	Glu	Ile	Leu	α-AAA
	Starting Solutions	Total dose	Dose rate	Time	Temperature	C2H5NO2	C3H7NO2	C3H7NO2	C3H7NO3	C4H9NO2	C4H9NO2	C4H9NO2	C4H9NO3	C4H7NO4	C5H11NO2	C5H9NO4	C6H13NO2	C6H13NO2	C6H11NO4
Abbreviations	(Molar ratio to H2O = 100)	(kGy)	(kGy/h)	(h)	(℃)	75.067	89.093	89.093	105.093	103.12	103.12	103.12	119.119	133.103	117.146	147.129	131.175	131.173	161.156	Total	Ala/Gly	β-Ala/Ala	Notes
Gamma-ray irradiated samples
FAW(5/0)	A:F:M=5:0:0	0		0		0.447949														0.447949			procedural blank
		9	0.15	60												0.514469				0.514469			procedural blank
		9	0.15	60		1.76928	0.3821	0.516545												2.66793	0.215963	1.35186	procedural blank
		90	0.15	600		0.0638679														0.0638679			procedural blank
		90	0.15	600																0			procedural blank
		90	1.5	60		0.645585										0.13277				0.778355			procedural blank
		900	1.5	600																0			procedural blank
		900	1.5	600																0			procedural blank
FAW(0)	A:F:M=0:5:0.83	90	1.5	60																0			procedural blank
FAW(0.5)	A:F:M=0.5:5:0.83	0		0		0.905599	5.15129													6.05689	5.68827		Control
		0		600		2.4914	9.07943	0.112827								0.195437				11.8791	3.64431	0.0124266	Control
		90	1.5	60		15.4223	1168.91	8.12047		64.6457	17.5321	142.939			6.88995	59.6669	16.5502			1500.68	75.7936	0.00694704
FAW(2)	A:F:M=2:5:0.83	0		0		3.64204	16.8805	0.141052	0.0711608				0.0600745	0.158856		0.733147				21.6869	4.63491	0.00835593	Control
		0		600		5.21723	15.5337									0.833244				21.5842	2.97739		Control
		90	1.5	60		23.7445	567.804	17.0305		55.2506	7.44706	3.34532			5.77173	37.4198	29.9557			747.769	23.913	0.0299936
FAW(3)	A:F:M=3:5:0.83	90	1.5	60		40.5388	477.455	16.8341		49.9129	5.93704	2.49314			7.04394	30.6502	7.44362	11.228		649.537	11.7777	0.0352581
FAW(4)	A:F:M=4:5:0.83	90	1.5	60		28.3798	168.001	1.82843		5.64927	12.113	1.5967			7.23382	5.83387	15.2422			245.878	5.91972	0.0108835
FAW(5)	A:F:M=5:5:0.83	0		0		6.82417	17.178	0.109768					0.0350464	0.221044		0.973918				25.3419	2.51723	0.00639003	Control
		0		0		1.84767	9.26984												0.832279	11.9498	5.01705		Control
		0		600		19.0032	16.1354	0.123532						0.0651842		0.594382				35.9217	0.849092	0.00765595	Control
		2.5	0.5	5		56.5093	743.361	27.2515		201.456	7.81271	55.5588		0.218279		92.1644		22.9223		1207.25	13.1547	0.0366599
		7.5	1.5	5		59.6496	461.611	18.32		142.472	4.25616	37.9848			1.65491	58.5449	10.5291			795.022	7.7387	0.0396872
		9	0.15	60		9.46583	7.65428									0.386698				17.5068	0.808622		Less than Control
		9	0.15	60		23.9739	8.66756	1.34806								0.244283	3.70467			37.9385	0.361541	0.15553	Less than Control
		30	1.5	20		86.6195	842.404	22.6967			8.12374	1.58677	4.86745			74.3279	10.9856	12.6882	21.1553	1085.45	9.72534	0.0269428
		90	0.15	600		17.6143	142.763	13.6948												174.072	8.10496	0.0959266
		90	0.15	600		2.15975	15.4283	0.0656613												17.6537	7.14357	0.0042559	Less than Control
		90	1.5	60		25.7179	1.17855	4.65216			0.351377	0.156084				1.12083			15.3093	48.4862	0.0458262	3.94735	Less than Control
		90	1.5	60		11.5887	1.83435	3.9701	0.391867		1.49131	0.167298				0.739505			18.1077	38.2908	0.158288	2.16431	Less than Control
		900	1.5	600		266.934	271.487	101.058	0.128277	7.78338	20.828	4.87331				14.7902	74.0969		2.11238	764.091	1.01705	0.37224
		900	1.5	600		134.311	313.338	110.217	0.891258	7.65022		7.96498			51.6921	16.6559	75.392			718.112	2.33293	0.351752
FAW(10)	A:F:M=10:5:0.83	0		0		1.41973	15.3143				0.106784					1.16311				18.004	10.7868		Control
		9	0.15	60		88.4543	21.8888	2.60969		1.78786						1.97023				116.711	0.247459	0.119225
		9	0.15	60		57.1995	21.2884	2.67023								1.85046				83.0086	0.372178	0.125431
		90	0.15	600		149.704	115.077	54.238			4.49416	1.50375				4.98657		5.78028		335.784	0.768697	0.471319
		90	0.15	600		88.6812	37.9099	20.7375		5.70204	1.72552					2.08987	3.67993	4.82783		165.354	0.427485	0.547022
		90	1.5	60		26.5812	22.1301	6.12885								0.561683	0.794968	0.277156		56.4739	0.832549	0.276946
		90	1.5	60		26.5394	24.3072	8.25224			1.11976	0.252459			0.109663	0.79245	0.893948	1.13651		63.4036	0.915891	0.339498
		900	1.5	600		252.289	261.916	231.353	0.444069	42.3939	28.2882	7.26213	1.82571	2.8471		21.0744				849.694	1.03816	0.88331
		900	1.5	600		262.029	371.201	249.978	1.15264	42.0964	24.9305	7.95962	1.99937	4.53816		18.6527		41.6218	1.11229	1027.27	1.41664	0.673431
FAW(5/10)	A:F:M=5:10:1.66	0		0		11.9855	33.7603									1.5963				47.3421	2.81676		Control
		0		0		28.9234	27.988									0.883425				57.7949	0.967659		Control
		0		600		9.69803	24.9841	0.25387								0.838071				35.774	2.5762	0.0101613	Control
		9	0.15	60		27.3948	116.713	1.81175		4.67845						6.28493	2.56663			159.449	4.2604	0.0155231
		9	0.15	60		44.0956	104.899	2.97635		5.19944	0.96637					5.65051	3.29916			167.086	2.37889	0.0283736
		90	0.15	600		43.7415	584.612	18.981		53.3756	7.96693	0.745397			26.1313	43.3318				778.886	13.3651	0.0324676
		90	0.15	600		98.765	913.16	38.8468		136.533	19.1489	1.04889	3.14826		45.0903	101.652	21.6083			1379	9.24579	0.042541
		90	1.5	60		51.844	630.579	14.004		58.9215	6.58175					43.2475	6.19598			811.373	12.163	0.0222082
		90	1.5	60		55.2589	455.213	8.84176		40.9237	4.73537	0.938395			13.1893	35.7225	4.84648			619.669	8.23782	0.0194233
		900	1.5	600		166.729	3732.11	27.8995		270.904	145.784	24.9687	16.2229		541.649	2343.07	73.9518	130.151		7473.45	22.3843	0.00747553
		900	1.5	600		155.374	4460.35	128.364		510.538	48.4488	46.9614	19.2568		72.3767	3129.94	180.629	31.2408		8783.48	28.7072	0.0287789
FGAWCa	A:F:G:M:Ca=0.54:3.6:1.8:0.6:0.36	0		0		149.332	8.74153	0.298717								0.558533				158.931	0.0585375	0.0341721	Control
		2.5	0.5	5		71.4012	4.53531	0.586088												76.5226	0.0635187	0.129228	Less than Control
		7.5	1.5	5		41.3681	12.4961	1.05347												54.9177	0.302072	0.0843035	Less than Control
		10	0.5	20		87.7733	16.483	1.93766												106.194	0.187791	0.117554	Less than Control
		30	1.5	20		47.9511	20.8462													68.7973	0.434738		Less than Control
FGAW(1)	A:F:G:M=1:5:1:0.83	0		0		9.09403	1026.38	8.14698		30.3434	10.29	1.02597				116.674			131.044	1332.99	112.863	0.00793762	Control
		90	1.5	60		28.9209	1138.82	8.17238		9.27873						106.35	1.25004		175.006	1467.8	39.377	0.0071762	Close to control
		90	1.5	60		23.9416	2021.67	13.5035		172.337	12.6741	1.23064	2.6743	1.03267		234.707	4.96257			2488.73	84.4415	0.00667939
FGAW(5)	A:F:G:M=5:5:1:0.83	0		0		127.519	7332.77	54.8576		286.268	53.3393	4.56139				407.319			126.839	8393.47	57.5033	0.00748116	Control
		0		0		226.4	1287.82	8.32114		21.6672	9.80386	1.37333				75.3984			30.9136	1661.7	5.68827	0.0064614	Control
		0		600		70.8415	6776.03	56.6696		33.1562						628.545				7565.25	95.6507	0.00836324	Control
		90	1.5	60		169.681	2392.15	114.372	6.58568	624.532	18.7664	27.5563	8.7827			828.939	18.8901			4210.25	14.0979	0.0478112	Less than Control
		90	1.5	60		116.27	2995.41	58.3129	12.3964	27.3361	39.1011					416.331	7.94799		699.657	4372.77	25.7626	0.0194674	Less than Control
HMT	HMT=1	0		0		16.3168														16.3168			Control
		0		0		23.7554	3.62577	0.189109	0.031232							0.16471				27.7662	0.152629	0.0521568	Control
		0		600		19.8776														19.8776			Control
		7.5	1.5	5		16.76	2.14348		1.35748					0.870772		1.46168				22.5934	0.127893		Less than Control
		10	0.5	20		25.1885	9.34424	0.813841								0.591911				35.9385	0.370972	0.0870955
		30	1.5	20		26.2506	9.14843													35.3991	0.348503
HMT(rt)	HMT=1 (rt)	0		168		3.12466		0.0375123						0.0352751		0.0613378				3.25878			Control
		9	0.15	60		8.35394	3.77827	0.567058						0.395774		0.486327				13.5814	0.452274	0.150084
		9	0.15	60		5.31784	3.8328	0.4922								0.267145				9.90998	0.720744	0.128418
		90	0.15	600		41.0231	51.4527	9.96187		4.9155	1.5445	1.18341			0.704094	2.74087	1.99146			115.518	1.25424	0.193612
		90	0.15	600		51.5679	29.8792	7.11901			1.2037					1.62691				91.3968	0.579415	0.23826
		90	1.5	60		22.5058	30.7679	3.09002							1.8895	1.38406				59.6372	1.36711	0.10043
		90	1.5	60		25.9464	18.778	2.85032			0.518402				1.1602	0.666538	0.678294	0.666009		51.2642	0.723725	0.15179
		900	1.5	600		142.879	287.635	82.8126		108.815	29.1396	13.4882	69.7621	3.41107	40.3805		55.4024	45.6612		879.386	2.01315	0.287908
		900	1.5	600		119.295	246.777	73.3556		113.132	27.1051	9.53637	49.7973	4.43259	32.1096		48.7977	38.1994		762.538	2.06863	0.297254
Heated samples
FAW(5/0)	A:F:M=5:0:0			168	80															0			procedural blank
FAW(5)	A:F:M=5:5:0.83	0		0	rt	6.82417	17.178	0.109768					0.0350464	0.221044		0.973918				25.3419	2.51723	0.00639003	Control - Data from Gamma-ray irradiated samples
		0		0	rt	1.84767	9.26984												0.832279	11.9498	5.01705		Control - Data from Gamma-ray irradiated samples
		0		600	rt	19.0032	16.1354	0.123532						0.0651842		0.594382				35.9217	0.849092	0.00765595	Control - Data from Gamma-ray irradiated samples
				168	80	34.1883														34.1883			Less than Control
				24	150	455.102	287.233	52.579	2.36845	93.7683	5.16609				25.551	9.24353	3.13241			934.144	0.631141	0.183053
				48	150	547.853	436.2	67.1114		92.7807	8.6791	1.96454			23.6995	13.6996				1191.99	0.796199	0.153855
				72	150	433.449	884.539	82.8864		179.572	8.41875				33.177	33.555		441.566		2097.16	2.0407	0.0937058
FAW(10)	A:F:M=10:5:0.83	0		0	rt	1.41973	15.3143				0.106784					1.16311				18.004	10.7868		Control - Data from Gamma-ray irradiated samples
				168	80	31.7135														31.7135
FAW(5/10)	A:F:M=5:10:1.66	0		0	rt	11.9855	33.7603									1.5963				47.3421	2.81676		Control - Data from Gamma-ray irradiated samples
		0		0	rt	28.9234	27.988									0.883425				57.7949	0.967659		Control - Data from Gamma-ray irradiated samples
		0		600	rt	9.69803	24.9841	0.25387								0.838071				35.774	2.5762	0.0101613	Control - Data from Gamma-ray irradiated samples
				168	80	9.15446	2.01718	0.434059					1.25991	2.01718		0.253662				15.1364	0.220349	0.215181	Less than Control
FGAWCa	A:F:G:M:Ca =0.54:3.60:1.80:0.60:0.36	0		0	rt	149.332	8.74153	0.298717								0.558533				158.931	0.0585375	0.0341721	Control - Data from Gamma-ray irradiated samples
				24	150	107.692	22.0602	6.22365	8.36665		0.704948			2.52901		2.3478		3.25595		153.181	0.204845	0.282121	Less than Control
				48	150	240.107	14.5118	12.1428	14.4813		2.10314							7.09952		290.445	0.060439	0.83675
				72	150	275.77	37.8623	29.1043	3.76446		7.6117					10.6497		31.3925		396.155	0.137297	0.768689
HMT	HMT=1	0		0	rt	16.3168														16.3168			Control - Data from Gamma-ray irradiated samples
		0		0	rt	23.7554	3.62577	0.189109	0.031232							0.16471				27.7662	0.152629	0.0521568	Control - Data from Gamma-ray irradiated samples
		0		600	rt	19.8776														19.8776			Control - Data from Gamma-ray irradiated samples
				24	150	19.2881		1.12022	0.644884									0.453379		21.5066			Less than Control
				48	150	47.7402		1.9791	1.4968		0.529474							1.18376		52.9293
				72	150	128.137	22.0317	10.6544	1.01077		2.8161							11.5932	58.7018	234.945	0.171939	0.483593
HMT(rt)	HMT=1	0		168	rt	3.12466		0.0375123						0.0352751		0.0613378				3.25878			Control - Data from Gamma-ray irradiated samples
				168	80	7.91276	0.774467	0.0687679						0.774467						9.53046	0.0978757	0.0887939
Samples without acid hydrolysis
FAW(5)	A:F:M=5:5:0.83	25	0.5	50		0.04	0.04													0.08	1	0
				72	150		73	34												107		0.465753
rt: room temperature
